# Supplementary material for: DNA hypomethylation promotes the expression of CASPASE-4 which exacerbates inflammation and amyloid-β deposition in Alzheimer’s disease
Source: Alzheimers Res Ther. 2024 Feb 8;16:29. doi: 10.1186/s13195-024-01390-2 (PMC10851453; doi:10.1186/s13195-024-01390-2)
Supplement: Supplementary file 2 — Additional file 2: Supplementary Table 1. Overlap of gene lists with FDR<0.05 when comparing male vs. female mice in a single group. Supplementary Table 2. The patient demographic and clinical characteristics of the human samples used in the study. Samples used for methylation analysis are marked in the DMR column. Y: years, BA: Brodmann’s area, h: hours, M: male, F: female, W: White, H: Hispanic, AA: African American, CASP4 DMR: CASP4 differentially methylated region. [file 13195_2024_1390_MOESM2_ESM.zip › Supplementary Table 1.xlsx]

## Sheet: Sheet1
Strain	FDRsig	Elements
5xFAD, 5xFAD/Casp4-/-	5	Xist Eif2s3y Uty Ddx3y Kdm5d
5xFAD	1	Ptgds
