# Supplementary material for: DNA hypomethylation promotes the expression of CASPASE-4 which exacerbates inflammation and amyloid-β deposition in Alzheimer’s disease
Source: Alzheimers Res Ther. 2024 Feb 8;16:29. doi: 10.1186/s13195-024-01390-2 (PMC10851453; doi:10.1186/s13195-024-01390-2)
Supplement: Supplementary file 2 — Additional file 2: Supplementary Table 1. Overlap of gene lists with FDR<0.05 when comparing male vs. female mice in a single group. Supplementary Table 2. The patient demographic and clinical characteristics of the human samples used in the study. Samples used for methylation analysis are marked in the DMR column. Y: years, BA: Brodmann’s area, h: hours, M: male, F: female, W: White, H: Hispanic, AA: African American, CASP4 DMR: CASP4 differentially methylated region. [file 13195_2024_1390_MOESM2_ESM.zip › Supplementary Table 2.xlsx]

## Sheet: Sheet1
Brain Endowment Bank Tissue order #899 (Temporal Pole (BA38))
Non-dementia Brain ID	Label	Sex	Age (y)	Race	Autolysis (h)	CASP4 DMR analysis
Hct15HAL_001_18_BA38	N2	M	61	H	12.5	X
HctZD_001_18_BA38	N3	F	62	W	18.9	X
HctZZC_001_18_BA38	N4	F	82	W	14.2
HBDE_001_18_BA38	N5	M	83	H	29.55	X
HctZZT_001_18_BA38	N6	M	85	W	15.5
HctYH_001_18_BA38	N7	F	71	H	16.4
HctYB_001_18_BA38	N8	F	60	AA	27.35
HctZP_001_18_BA38	N9	M	77	W	14.72
HctZA_001_18_BA38	N10	F	79	W	17.8
HctZR_001_18_BA38	N12	M	76	H	27.87
HctZL_001_18_BA38	N13	F	65	H	27
Hct15HBC_001_18_BA38	N15	M	83	H	25
Alzheimer's disease Brain ID	Label	Sex	Age (y)	Race	Autolysis (h)	CASP4 DMR analysis
HBDM_001_18_BA38	AD1	M	60	W	36.5	X
HBIH_001_18_BA38	AD2	F	62	W	3.66	X
HBIQ_001_18_BA38	AD3	F	66	W	17.66
HBDA_001_18_BA38	AD4	M	80	W	22.13	X
HBLZ_001_18_BA38	AD5	F	81	W	11.2
HBIB_001_18_BA38	AD6	M	82	W	11.75
HBGU_001_18_BA38	AD7	F	74	W	26.5
HBFQ_001_18_BA38	AD8	M	77	W	18
HBEK_001_18_BA38	AD9	F	77	W	25.3
HBPK_001_18_BA38	AD10	M	78	W	24
HBFF_001_18_BA38	AD12	M	85	W	17.6
HBIG_001_18_BA38	AD13	F	60	W	7.91
