# Supplementary material for: DNA hypomethylation promotes the expression of CASPASE-4 which exacerbates inflammation and amyloid-β deposition in Alzheimer’s disease
Source: Alzheimers Res Ther. 2024 Feb 8;16:29. doi: 10.1186/s13195-024-01390-2 (PMC10851453; doi:10.1186/s13195-024-01390-2)
Supplement: Supplementary file 3 — Additional file 3: Supplementary Data 1. Filtered DMR list from RRBS. Supplementary Data 2. RNA sequencing, AD/Casp4 KO vs WT. [file 13195_2024_1390_MOESM3_ESM.zip]

Archive with 2 entries (2 files):
- Supp Data 1 Filtered DMR list_0.5_2sam_HumanBrains_AD_2019.xlsx
- Supp Data 2 AD_C11KO_vs_AD_WT_RNA-seq_DEG_GSA.xlsx
